# Supplementary material for: Oxidation of Microcystis aeruginosa and Microcystins with Peracetic Acid
Source: Toxins (Basel). 2024 Jul 23;16(8):328. doi: 10.3390/toxins16080328 (PMC11360697; doi:10.3390/toxins16080328)
Supplement: Supplementary file 1 [file toxins-16-00328-s001.zip]

Archive with 1 entries (1 files):
- toxins-3088841-supplementary.pdf
